# Supplementary material for: Diet, Nutrition, and Rhinosinusitis: A Systematic Review of Dietary Interventions and Exposures
Source: Nutrients. 2026 Jul 14;18(14):2299. doi: 10.3390/nu18142299 (PMC13414780; doi:10.3390/nu18142299)
Supplement: Supplementary file 1 [file nutrients-18-02299-s001.zip]

Archive with 5 entries (5 files):
- Supplementary Table S1. Search Strategy.pdf
- Supplementary Table S2. ROBINS-I.pdf
- Supplementary Table S3. JBI cross-sectional.pdf
- Supplementary Table S4. JBI case-control.pdf
- Supplementary Table S5. Counfounding Variables Adjusted.pdf
